# Supplementary material for: Three Different Interaction Patterns between MCM-41 and Proteins
Source: Int J Mol Sci. 2022 Dec 13;23(24):15850. doi: 10.3390/ijms232415850 (PMC9781137; doi:10.3390/ijms232415850)
Supplement: Supplementary file 1 [file ijms-23-15850-s001.zip]

Archive with 17 entries (15 files):
- Supplementary Materials/
- Supplementary Materials/Protein-SiO2 interaction/
- Supplementary Materials/Protein-SiO2 interaction/BHb(A).txt
- Supplementary Materials/Protein-SiO2 interaction/BHb(B).txt
- Supplementary Materials/Protein-SiO2 interaction/BSA.txt
- Supplementary Materials/Protein-SiO2 interaction/Interaction Result Feature 1 BHb(A)-SiO2.csv
- Supplementary Materials/Protein-SiO2 interaction/Interaction Result Feature 1 BHb(B)-SiO2.csv
- Supplementary Materials/Protein-SiO2 interaction/Interaction Result Feature 1 BSA-SiO2.csv
- Supplementary Materials/Protein-SiO2 interaction/Interaction Result Feature 1 Lyso-SiO2.csv
- Supplementary Materials/Protein-SiO2 interaction/Interaction Result Feature 2 BHb(A)-SiO2.csv
- Supplementary Materials/Protein-SiO2 interaction/Interaction Result Feature 2 BHb(B)-SiO2.csv
- Supplementary Materials/Protein-SiO2 interaction/Interaction Result Feature 2 BSA-SiO2.csv
- Supplementary Materials/Protein-SiO2 interaction/Interaction Result Feature 2 Lyso-SiO2.csv
- Supplementary Materials/Protein-SiO2 interaction/Interaction.txt
- Supplementary Materials/Protein-SiO2 interaction/Lyso.txt
- Supplementary Materials/Protein-SiO2 interaction/SiO2.txt
- Supplementary Materials/Supporting information.pdf
