# Supplementary material for: Three Different Interaction Patterns between MCM-41 and Proteins
Source: Int J Mol Sci. 2022 Dec 13;23(24):15850. doi: 10.3390/ijms232415850 (PMC9781137; doi:10.3390/ijms232415850)
Supplement: Supplementary file 1 [file ijms-23-15850-s001.zip › Supplementary Materials/Protein-SiO2 interaction/Interaction Result Feature 1 Lyso-SiO2.csv]

nphos	GMTIV	AW	Geto	nsb	ncobr	MZM2	Gravto	IDET	Sitov	IDE	nnitro	ntb	diametert	BertzCT	IVDE	ISIZ	Platt	naccr	ZM1	Qindex	P	F	H	J	L	D	N	ZM2	R	T	V	GMTI	nrot	Tigdi	AWeight	Hato	nhyd	Xu	PC1	Y	G	ncoi	ncarb	DZ	nsulph	TIAC	ncof	radiust	Hatov
0.0	1.888	1.333	1.26	0.0	0.0	0.5	9.627	-1.123	2.773	-0.163	0.0	0.0	2.0	1.376	2.755	4.755	2.0	2.0	6.0	0.0	2.041	2.721	0.68	1.633	10.204	4.762	9.524	4.0	8.163	4.762	4.762	0.778	0.0	0.699	20.028	1.2	0.0	1.655	2.0	2.041	8.844	0.0	0.0	7.333	0.0	2.755	0.0	1.0	1.161
[truncated: 34 more columns]
