# Supplementary material for: Three Different Interaction Patterns between MCM-41 and Proteins
Source: Int J Mol Sci. 2022 Dec 13;23(24):15850. doi: 10.3390/ijms232415850 (PMC9781137; doi:10.3390/ijms232415850)
Supplement: Supplementary file 1 [file ijms-23-15850-s001.zip › Supplementary Materials/Protein-SiO2 interaction/Interaction Result Feature 2 Lyso-SiO2.csv]

naro*Q	Tigdi*A	Tigdi*C	Tigdi*D	Tigdi*E	Tigdi*F	Tigdi*G	Tigdi*H	Tigdi*I	nhal*R	Tigdi*L	Tigdi*M	Tigdi*N	Tigdi*P	Tigdi*Q	Tigdi*R	Tigdi*S	Tigdi*T	Tigdi*V	Tigdi*W	Tigdi*Y	Pol*A	petitjeant*P	petitjeant*Q	petitjeant*R	petitjeant*S	petitjeant*T	ntb*F	petitjeant*V	petitjeant*W	ntb*K	petitjeant*Y	ntb*I	ntb*H	ntb*N	ntb*M	ntb*L	ntb*S	petitjeant*A	ntb*Q	petitjeant*C	petitjeant*D	ncof*P	petitjeant*F	petitjeant*G	petitjeant*H	petitjeant*I	ntb*Y	petitjeant*K	petitjeant*L
0.0	6.657	4.279	3.329	0.951	1.902	6.182	0.475	3.329	0.0	7.133	1.427	6.657	1.427	1.427	5.706	5.231	3.329	3.329	2.853	1.427	0.0	1.02	1.02	4.082	3.741	2.381	0.0	2.381	2.041	0.0	1.02	0.0	0.0	0.0	0.0	0.0	0.0	4.762	0.0	3.061	2.381	0.0	1.361	4.422	0.34	2.381	0.0	2.041	5.102
[truncated: 1,250 more columns]
